# Supplementary material for: Replacing a Palatable High-Fat Diet with a Low-Fat Alternative Heightens κ-Opioid Receptor Control over Nucleus Accumbens Dopamine
Source: Nutrients. 2021 Jul 9;13(7):2341. doi: 10.3390/nu13072341 (PMC8308677; doi:10.3390/nu13072341)
Supplement: Supplementary file 1 [file nutrients-13-02341-s001.zip]

Archive with 1 entries (1 files):
- nutrients-1221596-supplementary.pdf
